# Supplementary material for: Palmitic Acid Exerts Anti-Tumorigenic Activities by Modulating Cellular Stress and Lipid Droplet Formation in Endometrial Cancer
Source: Biomolecules. 2024 May 20;14(5):601. doi: 10.3390/biom14050601 (PMC11117634; doi:10.3390/biom14050601)
Supplement: Supplementary file 1 [file biomolecules-14-00601-s001.zip]

Archive with 2 entries (2 files):
- biomolecules-2912744-supplementary.pdf
- í╛Western Blotí┐PA raw data-5.19.24.pdf
